# Supplementary material for: Chlamydia trachomatis dapF Encodes a Bifunctional Enzyme Capable of Both d-Glutamate Racemase and Diaminopimelate Epimerase Activities
Source: mBio. 2018 Apr 3;9(2):e00204-18. doi: 10.1128/mBio.00204-18 (PMC5885031; doi:10.1128/mBio.00204-18)
Supplement: TABLE S1 [file mbo002183785st1.xlsx]

## Sheet: Sheet1
Supplemental Table 1: Glutamate racemase homologs resulting from pBLAST searches to enzymes encoded by different PVC group members
Bacterial species source of glutamase racemase		PVC members with glutamate racemase homologs*
E. coli K12		170
Parachlamydia acanthamoebae		174
Verrucomicrobia bacterium RIFCSPHIGHO2_12_FULL_41_10		174
Opitutus terrae		171
Rubritalea squalenifaciens DSM 18772		173
Haloferula sp. BvORR071		177
Omnitrophica WOR_2 bacterium RBG_13_44_8b		179
Prosthecobacter debontii		178
Roseibacillus sp. TMED18		177
Planctomycetes bacterium RIFCSPHIGHO2_12_42_15		174
*Number of positive hits (within the "PVC group" taxid) resulting from pBLAST searches using the amino acid sequences from the glutamate racemase enzymes encoded by the species listed;
this tally includes the 20 homologous enzymes attributed to isolates of C. trachomatis and C. abortus (likely false positives or recent gene acquisition events ) listed in Table S2
