# Supplementary material for: Chlamydia trachomatis dapF Encodes a Bifunctional Enzyme Capable of Both d-Glutamate Racemase and Diaminopimelate Epimerase Activities
Source: mBio. 2018 Apr 3;9(2):e00204-18. doi: 10.1128/mBio.00204-18 (PMC5885031; doi:10.1128/mBio.00204-18)
Supplement: TABLE S2 [file mbo002183785st2.xlsx]

## Sheet: Sheet1
Supplemental Table 2: Characterization of 'glutamate racemase' homologs assigned to pathogenic Chlamydia species
GeneBank #	Species possessing 'glutamate racemase' homolog	Source		Species possessing highest similarity to glutamate racemase	GeneBank #		Max Score	Total Score	Query Coverage	E value	% Identity	% Similarity
SHE09962	Glutamate racemase [Chlamydia abortus] - str. "162STDY5437294"	NA*		[Paenibacillus naphthalenovorans]	ALS20958		419	419	0.99	2e-146	199/268(74%)	232/268(86%)
CRH84104.1	Glutamate racemase 2 [Chlamydia trachomatis] - str. "H29IMS"	rectal		[Firmicutes bacterium CAG:536]	CDA33943		525	525	1	0	254/255(99%)	255/255(100%)
CRH74410	Glutamate racemase [Chlamydia trachomatis] - str. "H17IMS"	rectal		[Streptococcus anginosus DORA_7]	ETI87108		543	543	1	0	264/264(100%)	264/264(100%)
CRH76549	Glutamate racemase [Chlamydia trachomatis] - str. "H17IMS"	rectal		[Prevotella timonensis CRIS 5C-B1]	KGI22980		595	595	1	0	284/284(100%)	284/284(100%)
CRH92433	Glutamate racemase [Chlamydia trachomatis] - str. "H27IMS"	rectal		[Streptococcus suis] - str. "LSS52"	CYU61997		486	486	1	8e-173	235/264(89%)	247/264(93%)
CRH75624	Glutamate racemase [Chlamydia trachomatis] - str. "H17IMS"	rectal		[Enterococcus faecalis OG1X]	ELA03290		559	559	1	0	273/273(100%)	273/273(100%)
CRH63590	Glutamate racemase 2 [Chlamydia trachomatis] - str. H1IMS	rectal		[Gardnerella vaginalis 1400E]	EIK80820		529	529	1	0	257/260(99%)	258/260(99%)
CQB86292	Glutamate racemase 2 [Chlamydia trachomatis] - str. "SwabB1"	vaginal		[Gardnerella vaginalis ATCC 14019]	YP_003985595		536	536	1	0	260/260(100%)	260/260(100%)
WP_055348863	glutamate racemase [Chlamydia trachomatis] - str. LGV1339	NA		[Elizabethkingia miricola]	OPC34903		542	542	1	0	268/269(99%)	269/269(100%)
CRH68625	RdgB/HAM1 family non-canonical purine NTP pyrophosphatase [Chlamydia trachomatis] - str. H17IMS	rectal		[Granulicatella elegans ATCC 700633]	EEW93727		943	943	1	0	456/477(96%)	469/477(98%)
CRH71529	Glutamate racemase 2 [Chlamydia trachomatis] - str. H17IMS	rectal		[Gardnerella vaginalis JCP7719]	EPI51675		532	532	1	0	257/260(99%)	259/260(99%)
CRH87976	Glutamate racemase 1 [Chlamydia trachomatis] - str. H27IMS	rectal		[Arcanobacterium urinimassiliense]	WP_073996242		402	402	0.96	3e-139	198/268(74%)	222/268(82%)
CRH61579	Glutamate racemase 2 [Chlamydia trachomatis] - str. H1IMS	rectal		[Atopobium vaginae]	KMT47427		532	532	1	0	259/261(99%)	260/261(99%)
CRH66021	Glutamate racemase 1 [Chlamydia trachomatis] - str. H17IMS	rectal		[Actinomyces turicensis ACS-279-V-Col4]	EJZ85070		555	555	1	0	272/278(98%)	274/278(98%)
CRH62658	Glutamate racemase 1 [Chlamydia trachomatis] - str. H1IMS	rectal		[Actinomyces turicensis ACS-279-V-Col4]	EJZ85070		558	558	1	0	274/278(99%)	276/278(99%)
CQB86063	Glutamate racemase [Chlamydia trachomatis] - str. "SwabB1"	vaginal		[Porphyromonas sp. CAG:1061]	CCY09711		545	545	1	0	262/283(93%)	273/283(96%)
CRH27319	Glutamate racemase 1 [Chlamydia trachomatis] - str. LGV1339	urethral		[Elizabethkingia miricola]	OPC34903		496	496	1	3e-177	247/248(99%)	248/248(100%)
CPR88473	Glutamate racemase [Chlamydia trachomatis] - str. "SwabB4"	NA		[Lactobacillus crispatus FB049-03]	EKB70003		554	554	1	0	268/268(100%)	268/268(100%)
CRH80848	Glutamate racemase [Chlamydia trachomatis] - str. "H17IMS"	rectal		[Parvimonas sp. KA00067]	KXB64461		360	360	1	2e-124	180/183(98%)	182/183(99%)
CRH93684	Glutamate racemase 2 [Chlamydia trachomatis] - str "H27IMS"	rectal		[Gardnerella vaginalis JCP7672]	EPI50120		268	268	1	5e-89	129/129(100%)	129/129(100%)
Highest scoring homologous proteins resulting from pBLAST searches of "Glutamate racemases" attributed to pathogenic Chlamydia species
* NA = information not available
