# Supplementary material for: Chlamydia trachomatis dapF Encodes a Bifunctional Enzyme Capable of Both d-Glutamate Racemase and Diaminopimelate Epimerase Activities
Source: mBio. 2018 Apr 3;9(2):e00204-18. doi: 10.1128/mBio.00204-18 (PMC5885031; doi:10.1128/mBio.00204-18)
Supplement: TABLE S3 [file mbo002183785st3.xlsx]

## Sheet: Sheet1
Supplemental Table 3: PVC group members possessing DAP epimerase (DapF) and lacking D-glutamate racemase (MurI) homologs
Species designation	GeneBank #
[Chlamydiales bacterium SCGC AG-110-M15]	WP_088244831.1
[Verrucomicrobia bacterium 13_2_20CM_55_10]	OLA98337.1
[Verrucomicrobia bacterium 13_1_40CM_4_54_4]	OLC27112.1
[Lentisphaerae bacterium RIFOXYC12_FULL_60_16]	OGV65787.1
[Omnitrophica bacterium RIFCSPLOWO2_02_FULL_45_16]	OGX01046.1
[Pedosphaera parvula]	WP_007418742.1
[Lentisphaerae bacterium GWF2_57_35]	OGV41288.1
[Pedosphaera sp. Tous-C6FEB]	PAW81588.1
[Verrucomicrobium sp. 3C]	WP_018290965.1
[Verrucomicrobia bacterium 13_2_20CM_54_12]	OLB00372.1
[Verrucomicrobia bacterium 13_1_20CM_54_28]	OLD72898.1
[Verrucomicrobia bacterium GWF2_62_7]	OHE82493.1
[Akkermansia glycaniphila]	WP_067772375.1
[Verrucomicrobia bacterium LP2A]	WP_024808118.1
[Lentisphaerae bacterium RIFOXYA12_FULL_48_11]	OGV63841.1
MULTISPECIES: [Akkermansia]	WP_067572499.1
[Omnitrophica WOR_2 bacterium RIFCSPHIGHO2_01_FULL_49_10]	OGX30172.1
[Opitutae bacterium TMED67]	OUU72872.1
[Chlamydiae bacterium GWA2_50_15]	OGN52483.1
[Kiritimatiella glycovorans]	WP_052881462.1
[Akkermansia muciniphila]	WP_065529445.1
[Akkermansia muciniphila]	WP_094139843.1
[Akkermansia sp. CAG:344]	CDD98020.1
[Akkermansia muciniphila]	WP_012419106.1
[Akkermansia sp. 54_46]	OLA90567.1
[Akkermansia muciniphila]	WP_094136024.1
[Akkermansia muciniphila]	WP_031929949.1
[Verrucomicrobia bacterium A1]	OQW97970.1
[Omnitrophica bacterium GWA2_41_15]	OGW71684.1
[Methylacidiphilum fumariolicum]	WP_009060319.1
[Verrucomicrobiaceae bacterium TMED137]	OUV82928.1
[Methylacidiphilum kamchatkense]	WP_039721903.1
[Omnitrophica bacterium RIFCSPLOWO2_12_FULL_50_11]	OGX06194.1
[Verrucomicrobiae bacterium DG1235]	WP_008097562.1
[Verrucomicrobia bacterium TMED71]	OUU88018.1
[Omnitrophica WOR_2 bacterium RIFOXYA2_FULL_45_12]	OGX47838.1
[Omnitrophica WOR_2 bacterium RIFOXYB2_FULL_45_11]	OGX53539.1
[Omnitrophica WOR_2 bacterium RIFCSPHIGHO2_01_FULL_52_10]	OGX27381.1
[Methylacidiphilum infernorum]	WP_012464261.1
[Simkania negevensis]	WP_013944368.1
[Omnitrophica WOR_2 bacterium GWA2_53_43]	OGX10026.1
[Omnitrophica WOR_2 bacterium RIFCSPHIGHO2_02_FULL_52_10]	OGX38535.1
[Lentisphaerae bacterium GWF2_38_69]	OGV21027.1
[Omnitrophica bacterium RIFCSPHIGHO2_02_FULL_49_9]	OGW77215.1
[Omnitrophica WOR_2 bacterium GWF2_38_59]	OGX26486.1
[Planctomyces sp. SCGC AG-212-M04]	OAI53480.1
[Chlamydiae bacterium RIFCSPHIGHO2_12_FULL_27_8]	OGN61694.1
[Planctomycetales bacterium 71-10]	OJW09418.1
[Planctomycetaceae bacterium SCGC AG-212-D15]	OAI41652.1
[Planctomycetes bacterium RBG_16_64_10]	OHB74968.1
[Thermogutta terrifontis]	WP_095414881.1
[Rhodopirellula maiorica SM1]	EMI20090.1
[Rhodopirellula maiorica]	WP_040766461.1
[Rhodopirellula sp. SM50]	WP_095740543.1
[Thermogutta terrifontis]	ASV74610.1
[Lentisphaerae bacterium GWF2_45_14]	OGV35790.1
[Paludisphaera borealis]	WP_076349528.1
[Rubinisphaera brasiliensis]	WP_013630913.1
[Planctopirus sp. JC280]	WP_068846598.1
[Planctomyces sp. SH-PL14]	WP_075091677.1
[Planctopirus limnophila]	WP_013108468.1
[Gemmata obscuriglobus]	WP_010046429.1
[Singulisphaera sp. GP187]	WP_074312934.1
[Gimesia maris]	WP_002647396.1
[Planctomycetes bacterium DG_58]	KPJ57645.1
[Singulisphaera acidiphila]	WP_015246561.1
[Planctomycetes bacterium RBG_13_63_9]	OHB67237.1
[Chlamydia psittaci]	WP_020355927.1
[Lentisphaerae bacterium RIFOXYA12_64_32]	OGV70816.1
[Planctomycetes bacterium SCN 63-9]	ODU00800.1
[Rubripirellula obstinata]	WP_068258187.1
[Lentisphaera araneosa HTCC2155]	EDM25303.1
[Lentisphaera araneosa]	WP_040915546.1
[Gemmata sp. SH-PL17]	WP_052554816.1
[Candidatus Scalindua sp. husup-a2]	WP_096895049.1
[Planctomycetes bacterium GWA2_40_7]	OHB35471.1
[Pirellula staleyi]	WP_012912887.1
[Planctomycetaceae bacterium TMED10]	OUT69410.1
[Chlamydia avium]	WP_038500005.1
[Rhodopirellula sp. MGV]	WP_094415553.1
[Chlamydia muridarum]	WP_010231302.1
[Fimbriiglobus ruber]	WP_088259252.1
[Chlamydia pecorum]	WP_063328913.1
[Chlamydia pecorum]	WP_021756434.1
[Chlamydia pecorum]	KZN28352.1
[Chlamydia pecorum]	KTF29285.1
[Planctomycetes bacterium RBG_16_59_8]	OHB77138.1
[Chlamydia pecorum DBDeUG]	ETF39384.1
[Phycisphaerae bacterium L21-RPul-D3]	WP_077539378.1
[Chlamydia pecorum]	WP_051393833.1
[Planctomycetes bacterium GWF2_41_51]	OHB50668.1
[Zavarzinella formosa]	WP_020471748.1
[Planctomycetes bacterium DG_20]	KPJ75465.1
[Isosphaera pallida ATCC 43644]	ADV60636.1
[Chlamydia suis]	WP_035406569.1
[Fuerstia marisgermanicae]	APZ94281.1
[Chlamydia suis]	WP_080129061.1
[Planctomycetales bacterium 12-60-4]	OYW18990.1
[Chlamydia sp. 2742-308]	WP_066481376.1
[Chlamydia suis]	WP_082192352.1
[Chlamydia suis]	WP_080122353.1
[Isosphaera pallida]	WP_044252760.1
[Chlamydia pecorum VR629]	ETF37797.1
[Chlamydia pecorum]	WP_013712606.1
[Planctomyces sp. SH-PL62]	WP_068412197.1
[Fuerstia marisgermanicae]	WP_077028431.1
[Planctomycetes bacterium GWF2_50_10]	OHB57397.1
[Chlamydia trachomatis]	WP_009873129.1
[Chlamydia trachomatis]	WP_009871784.1
[Verrucomicrobia bacterium SCGC AAA168-F10]	WP_038132882.1
[Planctomycetes bacterium RBG_13_46_10]	OHB61100.1
[Blastopirellula marina]	WP_002652461.1
[Chlamydia trachomatis]	WP_069586378.1
[Planctomycetes bacterium RIFCSPHIGHO2_02_FULL_50_42]	OHB89218.1
[Chlamydia trachomatis]	WP_011324734.1
[Phycisphaerae bacterium SM-Chi-D1]	AQQ71101.1
[Planctomycetes bacterium RBG_16_41_13]	OHB72191.1
[Planctomycetes bacterium GWE2_41_14]	OHB44622.1
[Planctomycetes bacterium RBG_16_55_9]	OHB77921.1
[Planctomycetes bacterium GWC2_45_44]	OHB41729.1
[Chlamydia gallinacea]	WP_021828102.1
[Planctomycetes bacterium RIFCSPHIGHO2_02_FULL_52_58]	OHB90151.1
[Planctomycetaceae bacterium]	PHX78754.1
[Chlamydia pneumoniae]	WP_046889891.1
[Lentisphaerae bacterium RIFOXYA12_64_32]	OGV66253.1
[Chlamydia pneumoniae]	WP_010883157.1
[Chlamydophila pneumoniae TW-183]	AAP98469.1
[Chlamydia trachomatis]	CRH86958.1
[Planctomicrobium piriforme]	WP_092048456.1
[Planctomycetes bacterium TMED75]	OUU95542.1
[Chlamydia gallinacea]	WP_077974725.1
[Planctomycetales bacterium 4484_113]	OPX23082.1
[Planctomycetales bacterium 4572_13]	OQY07179.1
[Schlesneria paludicola]	WP_010586980.1
[Planctomycetaceae bacterium TMED138]	OUV71668.1
[Phycisphaerae bacterium ST-NAGAB-D1]	AQT68410.1
hypothetical protein AMS24_02200 [Chlamydiae bacterium SM23_39]	KPK33086.1
[Planctomycetaceae bacterium]	PHY03502.1
[Chlamydia felis]	WP_041468008.1
[Chlamydia felis Fe/C-56]	BAE81552.1
[Chlamydia psittaci 09DC80]	EPJ26683.1
[Chlamydia psittaci]	WP_014945783.1
[Chlamydia psittaci]	WP_014944818.1
[Chlamydia psittaci]	WP_069098115.1
[Chlamydia psittaci 6BC]	AEB55258.1
[Chlamydia psittaci C1/97]	EPP32255.1
[Phycisphaeraceae bacterium TMED231]	OUX02807.1
[Chlamydia psittaci]	WP_006342904.1
[Chlamydia psittaci 84-8471/1]	EPP34991.1
[Chlamydia psittaci 08-2626_L3]	EPP28475.1
[Chlamydia psittaci]	WP_014943708.1
[Planctomycetia bacterium TMED53]	OUU22831.1
[Chlamydia psittaci]	WP_014946481.1
[Chlamydia caviae]	WP_011006195.1
hypothetical protein AMS15_03670 [Planctomycetes bacterium DG_23]	KPJ62499.1
[Chlamydia psittaci 06-1683]	EPJ32296.1
[Phycisphaera sp. TMED9]	OUT47668.1
[Phycisphaera mikurensis]	WP_014438442.1
[Planctomycetes bacterium RBG_13_50_24]	OHB60876.1
[Puniceicoccaceae bacterium MED-G30]	PDH28511.1
[Coraliomargarita sp. TMED73]	OUU71965.1
[Chlamydia trachomatis]	CQB88730.1
[Puniceicoccaceae bacterium MED-G31]	PDH30225.1
[Opitutaceae bacterium BACL24 MAG-120322-bin51]	KRP37813.1
[Chlamydia trachomatis]	CPR67097.1
[Planctomycetes bacterium RBG_13_46_10]	OHB61751.1
[Coraliomargarita akajimensis]	WP_013043339.1
[Verrucomicrobia bacterium GWF2_51_19]	OHE74126.1
[Verrucomicrobia bacterium CG1_02_43_26]	OIO58849.1
[Planctomycetes bacterium SM23_32]	KPK62898.1
[Opitutaceae bacterium TAV5]	WP_009513411.1
[Opitutaceae bacterium TAV1]	WP_007362990.1
[Opitutae bacterium Tous-C10FEB]	PAW86185.1
[Lacunisphaera limnophila]	WP_069963382.1
[Opitutae bacterium AMD-G1]	PAZ05079.1
[Opitutae bacterium Tous-C5TDCM]	PAW73815.1
[Chlamydia trachomatis]	CPR72372.1
[Opitutae bacterium Tous-C2FEB]	PAW85453.1
[Opitutae bacterium AMD-G3]	PAZ03018.1
[Opitutus sp. GAS368]	WP_091059749.1
[Lentisphaerae bacterium RIFOXYA12_64_32]	OGV72550.1
[Coraliomargarita sp. CAG:312]	CDE82856.1
[Cephaloticoccus primus]	WP_068629378.1
[Cephaloticoccus capnophilus]	WP_068710787.1
hypothetical protein A2098_04025 [Chlamydiae bacterium GWF2_49_8]	OGN55151.1
hypothetical protein CBD67_02580 [Opitutales bacterium TMED207]	OUW64877.1
hypothetical protein A2Z85_02740 [Chlamydiae bacterium GWA2_50_15]	OGN53134.1
[Planctomycetes bacterium RIFCSPHIGHO2_12_39_6]	OHB94255.1
[Chlamydia abortus]	SHE10576.1
[Chlamydia abortus]	WP_006343885.1
[Chlamydia abortus]	SFV97289.1
[Chlamydia trachomatis]	CRH84077.1
[Chlamydia abortus]	SHN94359.1
[Chlamydia abortus]	WP_011096911.1
