# Supplementary material for: Chlamydia trachomatis dapF Encodes a Bifunctional Enzyme Capable of Both d-Glutamate Racemase and Diaminopimelate Epimerase Activities
Source: mBio. 2018 Apr 3;9(2):e00204-18. doi: 10.1128/mBio.00204-18 (PMC5885031; doi:10.1128/mBio.00204-18)
Supplement: TABLE S4 [file mbo002183785st4.xlsx]

## Sheet: Sheet1
Supplemental Table 4: PVC group members possessing both DAP epimerase (DapF) and D-glutamate racemase (MurI) homologs
Species designation	GeneBank #
[Parachlamydia acanthamoebae]	WP_006341490.1
[Parachlamydia sp.]	PJD97228.1
[Parachlamydia sp. C2]	WP_079989365.1
[Parachlamydiaceae bacterium HS-T3]	WP_042103556.1
[Chlamydiales bacterium 38-26]	OJV07850.1
[Neochlamydia sp. EPS4]	WP_044882655.1
[Neochlamydia sp. S13]	WP_042241775.1
[Waddlia chondrophila]	WP_013182516.1
[Waddlia chondrophila 2032/99]	CCB90995.1
[Omnitrophica bacterium RIFCSPLOWO2_01_FULL_45_10]	OGW84423.1
[Neochlamydia sp. TUME1]	WP_039383847.1
[Chthoniobacter flavus]	WP_006978197.1
[Candidatus Protochlamydia naegleriophila]	WP_059061728.1
[Candidatus Protochlamydia massiliensis]	WP_032123943.1
[Verrucomicrobiae bacterium Tous-C2TDCM]	PAW62969.1
[Omnitrophica bacterium RIFCSPHIGHO2_02_FULL_51_18]	OGW82579.1
[PVC group bacterium (ex Bugula neritina AB1)]	OED39033.1
[Candidatus Protochlamydia sp. R18]	WP_042281452.1
[Candidatus Protochlamydia amoebophila]	WP_011174992.1
[Spartobacteria bacterium Tous-C9RFEB]	PAW81052.1
[Candidatus Protochlamydia amoebophila]	KIC73384.1
[Omnitrophica bacterium RIFCSPHIGHO2_02_FULL_46_20]	OGW77743.1
[Chlamydiae bacterium RIFCSPHIGHO2_12_FULL_49_9]	OGN65050.1
[Terrimicrobium sacchariphilum]	WP_075079657.1
[Candidatus Protochlamydia sp. W-9]	WP_075883512.1
[Spartobacteria bacterium AMD-G4]	PAY99822.1
[Verrucomicrobia bacterium 61-8]	OJV04338.1
[Criblamydia sequanensis]	WP_079977959.1
[Candidatus Omnitrophica bacterium CG1_02_46_14]	OIO36969.1
[Verrucomicrobiae bacterium Tous-C5FEB]	PAW69594.1
[Verrucomicrobia bacterium SCGC AG-212-E04]	OAI41794.1
[Verrucomicrobia bacterium 13_1_20CM_3_54_17]	OLE11510.1
[Omnitrophica bacterium RBG_13_46_9]	OGW75158.1
[Omnitrophica WOR_2 bacterium RIFCSPLOWO2_02_FULL_50_19]	OGX33895.1
[Verrucomicrobium sp. BvORR106]	WP_038166890.1
[Verrucomicrobia bacterium Tous-C9LFEB]	PAW80012.1
[Rubritalea squalenifaciens DSM 18772]	SHI40676.1
[Candidatus Omnitrophica bacterium CG1_02_44_16]	OIO35805.1
[Haloferula sp. BvORR071]	WP_081885843.1
hypothetical protein AMJ78_03805 [Omnitrophica WOR_2 bacterium SM23_29]	KPK42050.1
[Verrucomicrobia bacterium 12-59-8]	OYW76173.1
[Spartobacteria bacterium AMD-G5]	PAZ01629.1
[Candidatus Omnitrophica bacterium CG1_02_41_171]	OIO34374.1
[Candidatus Omnitrophica bacterium CG1_02_49_10]	OIO38447.1
hypothetical protein AMJ95_03110 [Omnitrophica WOR_2 bacterium SM23_72]	KPK98620.1
[Rubritalea marina]	WP_018971044.1
[Verrucomicrobiae bacterium Tous-C3TDCM]	PAW61731.1
[Omnitrophica WOR_2 bacterium RBG_13_44_8b]	OGX19538.1
[Prosthecobacter debontii]	WP_078814023.1
[Candidatus Omnitrophica bacterium CG11_big_fil_rev_8_21_14_0_20_43_6]	PIQ87685.1
[Verrucomicrobiae bacterium Tous-C4TDCM]	PAW69223.1
[Roseibacillus sp. TMED18]	OUT85455.1
[Omnitrophica bacterium GWA2_52_8]	OGW77933.1
hypothetical protein AMJ95_06115 [Omnitrophica WOR_2 bacterium SM23_72]	KPK98026.1
[Candidatus Omnitrophica bacterium CG22_combo_CG10-13_8_21_14_all_43_16]	PIP67476.1
hypothetical protein ABS33_03435 [Verrucomicrobia subdivision 6 bacterium BACL9 MAG-120924-bin69]	KRP33768.1
hypothetical protein ABR82_04330 [Verrucomicrobia subdivision 6 bacterium BACL9 MAG-120507-bin52]	KRO63215.1
[Candidatus Omnitrophica bacterium CG07_land_8_20_14_0_80_42_15]	PIU41785.1
[Candidatus Omnitrophica bacterium CG11_big_fil_rev_8_21_14_0_20_42_13]	PIQ88662.1
[Omnitrophica WOR_2 bacterium GWA2_44_7]	OGX02772.1
[Candidatus Omnitrophica bacterium CG_4_9_14_0_2_um_filter_42_8]	PJC48395.1
[Candidatus Omnitrophica bacterium CG1_02_43_210]	OIO79592.1
[Candidatus Omnitrophica bacterium CG1_02_40_15]	OIO33137.1
[Candidatus Omnitrophica bacterium CG23_combo_of_CG06-09_8_20_14_all_41_10]	PIP19896.1
[Candidatus Xiphinematobacter sp. Idaho Grape]	ALJ56825.1
[Candidatus Omnitrophica bacterium CG11_big_fil_rev_8_21_14_0_20_41_12]	PIQ91067.1
[Omnitrophica WOR_2 bacterium RIFCSPHIGHO2_02_FULL_48_11]	OGX24849.1
[Candidatus Rubidus massiliensis]	CDZ80495.1
[Omnitrophica bacterium RIFCSPHIGHO2_02_FULL_45_28]	OGW80993.1
[Estrella lausannensis]	WP_098038431.1
[Candidatus Omnitrophica bacterium CG11_big_fil_rev_8_21_14_0_20_64_10]	PIQ82547.1
[Candidatus Omnitrophus magneticus]	KJJ85071.1
[Omnitrophica WOR_2 bacterium GWA2_45_18]	OGW98363.1
[Omnitrophica WOR_2 bacterium GWA2_47_8]	OGX07811.1
[Omnitrophica bacterium RIFCSPHIGHO2_02_FULL_46_11]	OGW86939.1
[Verrucomicrobiaceae bacterium GAS474]	SDU09495.1
[Verrucomicrobiaceae bacterium GAS474]	WP_093288578.1
[Candidatus Xiphinematobacter sp. Idaho Grape]	WP_062100894.1
[Chlamydiae bacterium RIFCSPHIGHO2_01_FULL_44_39]	OGN55257.1
[Omnitrophica WOR_2 bacterium RIFCSPHIGHO2_02_FULL_45_21]	OGX24302.1
[Omnitrophica WOR_2 bacterium RIFCSPHIGHO2_02_FULL_68_15]	OGX40428.1
[Candidatus Omnitrophica bacterium 4484_70.1]	OQX80596.1
[Chthoniobacter sp. 12-60-6]	OYW27349.1
[Omnitrophica WOR_2 bacterium RIFCSPHIGHO2_02_FULL_50_17]	OGX37365.1
[Verrucomicrobia bacterium 13_1_20CM_4_54_11]	OLD88923.1
[Chlamydia sp. 32-24]	OJU82397.1
[Omnitrophica WOR_2 bacterium RIFCSPHIGHO2_02_FULL_46_37]	OGX30771.1
[Omnitrophica WOR_2 bacterium GWA2_63_20]	OGX13846.1
[Candidatus Omnitrophica bacterium 4484_49]	OQX82431.1
[Candidatus Omnitrophica bacterium 4484_70.1]	OQX79722.1
[Lentisphaerae bacterium GWF2_49_21]	OGV41145.1
[Lentisphaerae bacterium GWF2_44_16]	OGV51009.1
[Verrucomicrobia bacterium RIFCSPHIGHO2_12_FULL_41_10]	OHE76508.1
hypothetical protein AMJ81_11155 [Phycisphaerae bacterium SM23_33]	KPK80905.1
[Omnitrophica WOR_2 bacterium GWB2_45_9]	OGX11605.1
[Planctomycetales bacterium 4484_123]	OPX24290.1
[Lentisphaerae bacterium GWF2_52_8]	OGV56948.1
[Lentisphaerae bacterium GWF2_50_93]	OGV61007.1
[Pirellula sp. SH-Sr6A]	AMV31078.1
[Phycisphaerae bacterium SM23_33]	KPK84443.1
[Planctomycetes bacterium RBG_16_64_12]	OHB83019.1
[Planctomycetes bacterium GWF2_40_8]	OHB46535.1
[Mariniblastus fucicola]	WP_075086255.1
[Verrucomicrobiales bacterium VVV1]	OYV04038.1
[Candidatus Scalindua brodae]	KHE93829.1
[Candidatus Brocadia sinica]	WP_052565673.1
[Candidatus Brocadia sinica]	KXK33485.1
[Candidatus Brocadia sp. UTAMX2]	OQZ01028.1
[Candidatus Brocadia fulgida]	KKO18187.1
[Candidatus Brocadia sapporoensis]	WP_070066274.1
[Omnitrophica bacterium RIFOXYB12_FULL_50_7]	OGX10812.1
[Candidatus Jettenia caeni]	WP_007220479.1
[Candidatus Brocadia caroliniensis]	OOP56225.1
[Candidatus Brocadia sp. UTAMX1]	OQZ04749.1
MULTISPECIES: [unclassified Phycisphaerae]	WP_085754608.1
[Candidatus Scalindua rubra]	ODS32892.1
[Candidatus Omnitrophica bacterium CG12_big_fil_rev_8_21_14_0_65_42_8]	PIW67364.1
[Planctomycetes bacterium RIFCSPHIGHO2_12_42_15]	OHC00241.1
[Phycisphaerae bacterium SM23_30]	KPK74994.1
[Omnitrophica WOR_2 bacterium GWA2_37_7]	OGX08572.1
[Candidatus Kuenenia stuttgartiensis]	WP_099324614.1
[Omnitrophica WOR_2 bacterium RIFCSPHIGHO2_02_FULL_68_15]	OGX41471.1
[Planctomycetes bacterium]	PCJ59309.1
[Candidatus Omnitrophica bacterium CG_4_10_14_0_2_um_filter_44_9]	PIZ84806.1
[Planctomycetes bacterium]	PIE23011.1
[Candidatus Omnitrophica bacterium CG_4_10_14_0_2_um_filter_44_9]	PIZ84805.1
diaminopimelate epimerase, partial [Verrucomicrobia bacterium TMED175]	OUW39833.1
[Opitutae bacterium]	PHX85564.1
[Opitutae bacterium]	PHX73340.1
[Opitutus terrae]	WP_012376683.1
[Verrucomicrobia bacterium TMED40]	OUU06863.1
[Verrucomicrobia bacterium]	WP_096054521.1
[Verrucomicrobia bacterium IMCC26134]	WP_046297536.1
[Opitutae bacterium]	PHX58248.1
[Opitutae bacterium Tous-C8FEB]	PAW82332.1
MULTISPECIES: [unclassified Opitutaceae]	WP_064501012.1
[Opitutaceae bacterium TSB47]	WP_068771433.1
hypothetical protein COW10_04635 [Candidatus Omnitrophica bacterium CG12_big_fil_rev_8_21_14_0_65_42_8]	PIW67665.1
hypothetical protein COA70_10295 [Planctomycetes bacterium]	PCJ53044.1
hypothetical protein A3F09_00920 [Chlamydiae bacterium RIFCSPHIGHO2_12_FULL_49_11]	OGN63131.1
